# Supplementary material for: Immunocytochemical Analysis of Crocin against Oxidative Stress in Trigeminal Sensory Neurons Innervating the Cornea
Source: Molecules. 2024 Jan 17;29(2):456. doi: 10.3390/molecules29020456 (PMC10818698; doi:10.3390/molecules29020456)
Supplement: Supplementary file 1 [file molecules-29-00456-s001.zip]

Archive with 1 entries (1 files):
- molecules-2713480-supplementary.pdf
